# Supplementary material for: A New Ten-Step Surgical Approach to Mayer–Rokitansky–Küster–Hauser Syndrome—A Preliminary Report of Three Cases
Source: J Clin Med. 2025 Feb 10;14(4):1136. doi: 10.3390/jcm14041136 (PMC11856762; doi:10.3390/jcm14041136)
Supplement: Supplementary file 1 [file jcm-14-01136-s001.zip]

Archive with 1 entries (1 files):
- jcm-3275153-supplementary.mp4
